# Supplementary material for: AIEdit: Alignment-free genome assembly polisher trained on spaced seed match patterns
Source: PLoS Comput Biol. 2026 May 6;22(5):e1014245. doi: 10.1371/journal.pcbi.1014245 (PMC13229362; doi:10.1371/journal.pcbi.1014245)
Supplement: S1 Table — (XLSX) [file pcbi.1014245.s006.xlsx]

## Sheet: Sheet1
Dataset	Num. mismatches per 100kbp	Num. indels per 100kbp	Num. N’s per 100kbp	NG50 (Mbp)	NGA50 (Mbp)	Num. misassemblies	Num. local misassemblies	Genome fraction (%)	Total length (Mbp)	Duplication ratio
D. melanogaster ONT	140.86	152.07	74.69	5.6	0.9	595	175	89.2	142.2	1.15
H. sapiens ONT	172.66	241.01	53.74	28	12.3	1925	4159	90.6	2871.9	1.03
H. sapiens PacBio	82.35	36.67	113.39	8.7	7.9	880	575	89.9	2838.1	1.02
