# Supplementary material for: AIEdit: Alignment-free genome assembly polisher trained on spaced seed match patterns
Source: PLoS Comput Biol. 2026 May 6;22(5):e1014245. doi: 10.1371/journal.pcbi.1014245 (PMC13229362; doi:10.1371/journal.pcbi.1014245)
Supplement: S2 Table — Paths to the draft assembly, sequencing reads, and Meryl database are replaced with ASSEMBLY, READS, and MERYL_DB, respectively. The estimated genome size is passed to GoldRush with G = SIZE. (XLSX) [file pcbi.1014245.s007.xlsx]

## Sheet: Sheet1
Tool name	Package version	Execution command
AIEdit	v1.0 (ntCard v1.2.2, ntStat v1.1, ntEdit v2.1.1)	aiedit polish -r READS -a ASSEMBLY -t 72
		(For ONT, --num-tries 10 --hit-prob 0.8)
ntEdit	v2.1.1	ntcard -p c -k 35 -t 72 READS
		ntstat filter -k 35 -cmin 0 -t 72 -f c_k35.hist -o k.bf READS
		ntedit -b ntedit -r k.bf -f ASSEMBLY -t 72
JASPER	v1.0.3	jasper.sh -t 72 -a ASSEMBLY -r READS
POLCA	MaSuRCA v4.1.3	polca.sh -a ASSEMBLY -r READS -t 72
Medaka	v2.1.0, CPU-only	medaka_consensus -i READS -d ASSEMBLY -o medaka -t 72
		(Model selected with -m according to basecaller)
NextPolish	v1.4.1	Configuration files created according to nextpolish.readthedocs.io/en/latest/OPTION.html
GoldRush	v1.2.2	goldrush run G=SIZE t=72 reads=READS
		(For PacBio, m=10000 k_ntLink=80)
QUAST	v5.2.0	quast -r REFERENCE -o quast ASSEMBLY
		(For ONT, --min-identity 80 --split-scaffolds --scaffold-max-gap-size 100000)
Merqury	v1.3	merqury.sh MERYL_DB ASSEMBLY merqury
