# Supplementary material for: AIEdit: Alignment-free genome assembly polisher trained on spaced seed match patterns
Source: PLoS Comput Biol. 2026 May 6;22(5):e1014245. doi: 10.1371/journal.pcbi.1014245 (PMC13229362; doi:10.1371/journal.pcbi.1014245)
Supplement: S3 Table — (XLSX) [file pcbi.1014245.s008.xlsx]

## Sheet: Sheet1
Assembly	Tool	Mismatches/100kbp	Indels/100kbp	Time (m)	RAM (GB)
C. elegans	Baseline	99.84	10.13	-	-
	AIEdit	2.63	0.26	6.1	9
	ntEdit	3.5	0.49	2	2.8
	POLCA	2.75	0.4	13	18.5
	JASPER	0.74	3.15	2	15.7
D. melanogaster	Baseline	99.82	10.02	-	-
	AIEdit	3.33	0.45	4.8	4.4
	ntEdit	3.81	0.48	1.9	2.9
	POLCA	9.72	1.11	9.4	15.5
	JASPER	3.88	3.34	1.5	8
H. sapiens	Baseline	99.96	10.02	-	-
	AIEdit	16.98	1.36	122.7	96.7
	ntEdit	17.27	1.58	46.5	69
	JASPER	22.07	3.99	66.7	232.7
	POLCA	9.23	1.04	266.1	127.2
