# Supplementary material for: AIEdit: Alignment-free genome assembly polisher trained on spaced seed match patterns
Source: PLoS Comput Biol. 2026 May 6;22(5):e1014245. doi: 10.1371/journal.pcbi.1014245 (PMC13229362; doi:10.1371/journal.pcbi.1014245)
Supplement: S4 Table — (XLSX) [file pcbi.1014245.s009.xlsx]

## Sheet: Sheet1
Assembly	Tool	Mismatches/100kbp	Indels/100kbp	Time (m)	RAM (GB)
D. melanogaster (contigs)	Baseline	558.99	513.14	-	-
	AIEdit	12.93	163.28	10.1	13.8
	ntEdit	455.64	365.24	4.8	12.6
	POLCA	35.65	16.87	208.5	33.7
	JASPER	14	48.19	7.7	46.5
D. melanogaster (scaffolds)	Baseline	131.76	107.03	-	-
	AIEdit	27.87	36.46	13.9	14.8
	ntEdit	112.11	79.25	5.4	12.6
	POLCA	44.03	13.4	215.9	26.8
	JASPER	86.28	66.73	6.9	46.5
H. sapiens (scaffolds)	Baseline	66.2	47.51	-	-
	AIEdit	24.58	23.16	161.2	229.3
	ntEdit	60.44	37.85	67.2	195
	JASPER	57.58	37.25	93.1	689.1
	Medaka	69.89	41.89	2979.3	57
