# Supplementary material for: AIEdit: Alignment-free genome assembly polisher trained on spaced seed match patterns
Source: PLoS Comput Biol. 2026 May 6;22(5):e1014245. doi: 10.1371/journal.pcbi.1014245 (PMC13229362; doi:10.1371/journal.pcbi.1014245)
Supplement: S5 Table — (XLSX) [file pcbi.1014245.s010.xlsx]

## Sheet: Sheet1
Assembly	Tool	Mismatches/100kbp	Indels/100kbp	Merqury QV
D. melanogaster (ONT)	Baseline	140.86	152.07	27.8
	AIEdit	28.65	74.1	31.9
	ntEdit	129.68	117.9	28.9
	JASPER	97.43	103.44	29.3
	Medaka	41.07	23.78	30.22
H. sapiens (ONT)	Baseline	172.66	241.01	28.7
	AIEdit	115.04	112.78	32.8
	ntEdit	164.64	168.22	31
	JASPER	131.95	147.01	31.7
	Medaka	82.51	107.12	32.7
H. sapiens (PacBio)	Baseline	82.35	36.67	37.5
	AIEdit	80.64	25.73	39.6
	ntEdit	81	26.19	39.5
	JASPER	81.96	29.22	38.9
